# Supplementary material for: Digital and Interactive Health Interventions Minimize the Physical and Psychological Impact of Breast Cancer, Increasing Women’s Quality of Life: A Systematic Review and Meta-Analysis
Source: Cancers (Basel). 2022 Aug 26;14(17):4133. doi: 10.3390/cancers14174133 (PMC9454975; doi:10.3390/cancers14174133)
Supplement: Supplementary file 1 [file cancers-14-04133-s001.zip]

Archive with 1 entries (1 files):
- cancers-1823109-supplementary.pdf
